# Supplementary material for: LINC00892 Is an lncRNA Induced by T Cell Activation and Expressed by Follicular Lymphoma-Resident T Helper Cells
Source: Noncoding RNA. 2022 Jun 1;8(3):40. doi: 10.3390/ncrna8030040 (PMC9228450; doi:10.3390/ncrna8030040)
Supplement: Supplementary file 1 [file ncrna-08-00040-s001.zip]

Archive with 1 entries (1 files):
- ncrna-1713209-supplementary.pdf
